# Supplementary material for: Investigation of Intense Precipitation from Tropical Cyclones during the 21st Century by Dynamical Downscaling of CCSM4 RCP 4.5
Source: Int J Environ Res Public Health. 2019 Feb 26;16(5):687. doi: 10.3390/ijerph16050687 (PMC6427206; doi:10.3390/ijerph16050687)
Supplement: Supplementary file 1 [file ijerph-16-00687-s001.zip]

Archive with 7 entries (6 files):
- supplementary_files/
- supplementary_files/Suppl.Mat._Application_DTAs_21st_century.pdf
- supplementary_files/Suppl.Mat._Creation_Inner_Domain.pdf
- supplementary_files/Suppl.Mat._Detection_and_Tracking_algorithms.pdf
- supplementary_files/Suppl.Mat._Historical_Landfalling_TCs.pdf
- supplementary_files/Suppl.Mat._TC_properties_21st_century.pdf
- supplementary_files/Suppl.Mat._Validation_Detection&Tracking.pdf
